# Supplementary material for: Phylogenetic Profiling Analysis of the Phycobilisome Revealed a Novel State-Transition Regulator Gene in Synechocystis sp. PCC 6803
Source: Plant Cell Physiol. 2024 Jul 22;65(9):1450–60. doi: 10.1093/pcp/pcae083 (PMC11447641; doi:10.1093/pcp/pcae083)
Supplement: pcae083_Supp [file pcae083_supp.zip]

Archive with 2 entries (2 files):
- suppl_data/pcp-2024-e-00052-File009.docx
- suppl_data/pcp-2024-e-00052-File010.xlsx
