# Supplementary material for: Phylogenetic Profiling Analysis of the Phycobilisome Revealed a Novel State-Transition Regulator Gene in Synechocystis sp. PCC 6803
Source: Plant Cell Physiol. 2024 Jul 22;65(9):1450–60. doi: 10.1093/pcp/pcae083 (PMC11447641; doi:10.1093/pcp/pcae083)
Supplement: pcae083_Supp [file pcae083_supp.zip › suppl_data/pcp-2024-e-00052-File010.xlsx]

## Sheet: Supplementary Data 1
Supplementary Data 1
The list of 727 cyanobacterial proteomes after applying the genome assembly completeness checking tool
GCA_000007925.1_ASM792v1_protein.faa
GCA_000009705.1_ASM970v1_protein.faa
GCA_000009725.1_ASM972v1_protein.faa
GCA_000010065.1_ASM1006v1_protein.faa
GCA_000010625.1_ASM1062v1_protein.faa
GCA_000011345.1_ASM1134v1_protein.faa
GCA_000011385.1_ASM1138v1_protein.faa
GCA_000011465.1_ASM1146v1_protein.faa
GCA_000011485.1_ASM1148v1_protein.faa
GCA_000012465.1_ASM1246v1_protein.faa
GCA_000012505.1_ASM1250v1_protein.faa
GCA_000012645.1_ASM1264v1_protein.faa
GCA_000013205.1_ASM1320v1_protein.faa
GCA_000013225.1_ASM1322v1_protein.faa
GCA_000014585.1_ASM1458v1_protein.faa
GCA_000015645.1_ASM1564v1_protein.faa
GCA_000015665.1_ASM1566v1_protein.faa
GCA_000015685.1_ASM1568v1_protein.faa
GCA_000015705.1_ASM1570v1_protein.faa
GCA_000015965.1_ASM1596v1_protein.faa
GCA_000017845.1_ASM1784v1_protein.faa
GCA_000018065.1_ASM1806v1_protein.faa
GCA_000018105.1_ASM1810v1_protein.faa
GCA_000018585.1_ASM1858v1_protein.faa
GCA_000019485.1_ASM1948v1_protein.faa
GCA_000020025.1_ASM2002v1_protein.faa
GCA_000021805.1_ASM2180v1_protein.faa
GCA_000021825.1_ASM2182v1_protein.faa
GCA_000063505.1_ASM6350v1_protein.faa
GCA_000063525.1_ASM6352v1_protein.faa
GCA_000147335.1_ASM14733v1_protein.faa
GCA_000153045.1_ASM15304v1_protein.faa
GCA_000153065.1_ASM15306v1_protein.faa
GCA_000153285.1_ASM15328v1_protein.faa
GCA_000153805.1_ASM15380v1_protein.faa
GCA_000153825.1_ASM15382v1_protein.faa
GCA_000155555.1_ASM15555v1_protein.faa
GCA_000155595.1_ASM15559v1_protein.faa
GCA_000155635.1_ASM15563v1_protein.faa
GCA_000161795.2_ASM16179v2_protein.faa
GCA_000167195.1_ASM16719v1_protein.faa
GCA_000176895.2_ASM17689v2_protein.faa
GCA_000179235.2_ASM17923v2_protein.faa
GCA_000195975.1_ASM19597v1_protein.faa
GCA_000196515.1_ASM19651v1_protein.faa
GCA_000204075.1_ASM20407v1_protein.faa
GCA_000211815.1_ASM21181v1_protein.faa
GCA_000270265.1_ASM27026v1_protein.faa
GCA_000284135.1_ASM28413v1_protein.faa
GCA_000284215.1_ASM28421v1_protein.faa
GCA_000284455.1_ASM28445v1_protein.faa
GCA_000300115.1_Fremyella_diplosiphon-2.0.1_protein.faa
GCA_000307995.2_ASM30799v2_protein.faa
GCA_000309945.1_ASM30994v1_protein.faa
GCA_000312165.1_ASM31216v1_protein.faa
GCA_000312185.1_ASM31218v1_protein.faa
GCA_000312205.1_ASM31220v1_protein.faa
GCA_000312225.1_ASM31222v1_protein.faa
GCA_000312245.1_ASM31224v1_protein.faa
GCA_000312265.1_ASM31226v1_protein.faa
GCA_000312285.1_ASM31228v1_protein.faa
GCA_000312705.1_ASM31270v1_protein.faa
GCA_000312725.1_ASM31272v1_protein.faa
GCA_000316115.1_ASM31611v1_protein.faa
GCA_000316515.1_ASM31651v1_protein.faa
GCA_000316575.1_ASM31657v1_protein.faa
GCA_000316605.1_ASM31660v1_protein.faa
GCA_000316625.1_ASM31662v1_protein.faa
GCA_000316645.1_ASM31664v1_protein.faa
GCA_000316665.1_ASM31666v1_protein.faa
GCA_000316685.1_ASM31668v1_protein.faa
GCA_000317025.1_ASM31702v1_protein.faa
GCA_000317045.1_ASM31704v1_protein.faa
GCA_000317065.1_ASM31706v1_protein.faa
GCA_000317085.1_ASM31708v1_protein.faa
GCA_000317105.1_ASM31710v1_protein.faa
GCA_000317125.1_ASM31712v1_protein.faa
GCA_000317145.1_ASM31714v1_protein.faa
GCA_000317435.1_ASM31743v1_protein.faa
GCA_000317475.1_ASM31747v1_protein.faa
GCA_000317495.1_ASM31749v1_protein.faa
GCA_000317515.1_ASM31751v1_protein.faa
GCA_000317535.1_ASM31753v1_protein.faa
GCA_000317555.1_ASM31755v1_protein.faa
GCA_000317575.1_ASM31757v1_protein.faa
GCA_000317615.1_ASM31761v1_protein.faa
GCA_000317635.1_ASM31763v1_protein.faa
GCA_000317655.1_ASM31765v1_protein.faa
GCA_000317675.1_ASM31767v1_protein.faa
GCA_000317695.1_ASM31769v1_protein.faa
GCA_000340565.3_ASM34056v3_protein.faa
GCA_000340785.1_ASM34078v1_protein.faa
GCA_000341585.2_ASM34158v2_protein.faa
GCA_000346485.2_ASM34648v2_protein.faa
GCA_000478825.2_ASM47882v2_protein.faa
GCA_000484535.1_ASM48453v1_protein.faa
GCA_000505665.1_ASM50566v1_protein.faa
GCA_000710505.1_Plagard2.0_protein.faa
GCA_000734895.2_ASM73489v2_protein.faa
GCA_000737535.1_ASM73753v1_protein.faa
GCA_000737575.1_ASM73757v1_protein.faa
GCA_000737595.1_ASM73759v1_protein.faa
GCA_000757845.1_ASM75784v1_protein.faa
GCA_000757865.1_ASM75786v1_protein.faa
GCA_000760695.4_ASM76069v4_protein.faa
GCA_000817325.1_ASM81732v1_protein.faa
GCA_000817775.3_ASM81777v3_protein.faa
GCA_000817785.2_ASM81778v2_protein.faa
GCA_000828085.3_ASM82808v3_protein.faa
GCA_000973065.1_ASM97306v1_protein.faa
GCA_000981785.2_ASM98178v2_protein.faa
GCA_001040845.1_ASM104084v1_protein.faa
GCA_001264245.1_ASM126424v1_protein.faa
GCA_001275395.1_ASM127539v1_protein.faa
GCA_001276715.1_ASM127671v1_protein.faa
GCA_001277295.1_ASM127729v1_protein.faa
GCA_001314865.1_ASM131486v1_protein.faa
GCA_001314905.1_ASM131490v1_protein.faa
GCA_001318385.1_ASM131838v1_protein.faa
GCA_001432185.1_ASM143218v1_protein.faa
GCA_001521855.1_ASM152185v1_protein.faa
GCA_001548095.1_Gm3709_assembly_1.0_protein.faa
GCA_001548115.1_Gm3709_assembly_1.0_protein.faa
GCA_001548375.1_ASM154837v1_protein.faa
GCA_001548435.1_ASM154843v1_protein.faa
GCA_001548455.1_ASM154845v1_protein.faa
GCA_001578075.1_ASM157807v1_protein.faa
GCA_001586785.2_ASM158678v2_protein.faa
GCA_001631935.1_ASM163193v1_protein.faa
GCA_001632105.1_ASM163210v1_protein.faa
GCA_001632165.1_ASM163216v1_protein.faa
GCA_001672225.1_ASM167222v1_protein.faa
GCA_001672255.1_ASM167225v1_protein.faa
GCA_001693255.1_ASM169325v1_protein.faa
GCA_001693275.1_ASM169327v1_protein.faa
GCA_001693295.1_ASM169329v1_protein.faa
GCA_001698425.1_ASM169842v1_protein.faa
GCA_001698435.1_ASM169843v1_protein.faa
GCA_001698445.1_ASM169844v1_protein.faa
GCA_001704955.2_ASM170495v2_protein.faa
GCA_001712795.1_ASM171279v1_protein.faa
GCA_001725075.1_ASM172507v1_protein.faa
GCA_001767235.1_ASM176723v1_protein.faa
GCA_001854205.1_ASM185420v1_protein.faa
GCA_001870225.1_ASM187022v1_protein.faa
GCA_001873365.1_ASM187336v1_protein.faa
GCA_001873375.1_ASM187337v1_protein.faa
GCA_001885215.1_ASM188521v1_protein.faa
GCA_001904615.1_ASM190461v1_protein.faa
GCA_001904635.1_ASM190463v1_protein.faa
GCA_001904645.1_ASM190464v1_protein.faa
GCA_001904675.1_ASM190467v1_protein.faa
GCA_001904715.1_ASM190471v1_protein.faa
GCA_001904725.1_ASM190472v1_protein.faa
GCA_001904745.1_ASM190474v1_protein.faa
GCA_001904775.1_ASM190477v1_protein.faa
GCA_001942475.1_ASM194247v1_protein.faa
GCA_001942495.1_ASM194249v1_protein.faa
GCA_001989415.1_ASM198941v1_protein.faa
GCA_001989435.1_ASM198943v1_protein.faa
GCA_001989455.1_ASM198945v1_protein.faa
GCA_002075285.3_ASM207528v3_protein.faa
GCA_002095975.1_ASM209597v1_protein.faa
GCA_002142475.1_ASM214247v1_protein.faa
GCA_002142495.1_ASM214249v1_protein.faa
GCA_002154695.1_ASM215469v1_protein.faa
GCA_002155185.1_ASM215518v1_protein.faa
GCA_002163975.1_ASM216397v1_protein.faa
GCA_002213405.1_ASM221340v1_protein.faa
GCA_002218065.1_ASM221806v1_protein.faa
GCA_002218085.1_ASM221808v1_protein.faa
GCA_002245975.1_ASM224597v1_protein.faa
GCA_002245985.1_ASM224598v1_protein.faa
GCA_002246015.1_ASM224601v1_protein.faa
GCA_002289455.1_ASM228945v1_protein.faa
GCA_002355455.1_ASM235545v1_protein.faa
GCA_002356215.1_ASM235621v1_protein.faa
GCA_002367955.1_ASM236795v1_protein.faa
GCA_002367975.1_ASM236797v1_protein.faa
GCA_002367995.1_ASM236799v1_protein.faa
GCA_002368015.1_ASM236801v1_protein.faa
GCA_002368035.1_ASM236803v1_protein.faa
GCA_002368075.1_ASM236807v1_protein.faa
GCA_002368095.1_ASM236809v1_protein.faa
GCA_002368115.1_ASM236811v1_protein.faa
GCA_002368175.1_ASM236817v1_protein.faa
GCA_002368195.1_ASM236819v1_protein.faa
GCA_002368215.1_ASM236821v1_protein.faa
GCA_002368235.1_ASM236823v1_protein.faa
GCA_002368255.1_ASM236825v1_protein.faa
GCA_002368295.1_ASM236829v1_protein.faa
GCA_002368315.1_ASM236831v1_protein.faa
GCA_002368335.1_ASM236833v1_protein.faa
GCA_002368355.1_ASM236835v1_protein.faa
GCA_002368395.1_ASM236839v1_protein.faa
GCA_002368415.1_ASM236841v1_protein.faa
GCA_002368435.1_ASM236843v1_protein.faa
GCA_002368455.1_ASM236845v1_protein.faa
GCA_002607925.1_ASM260792v1_protein.faa
GCA_002607955.1_ASM260795v1_protein.faa
GCA_002607965.1_ASM260796v1_protein.faa
GCA_002608015.1_ASM260801v1_protein.faa
GCA_002608075.1_ASM260807v1_protein.faa
GCA_002608105.1_ASM260810v1_protein.faa
GCA_002608135.1_ASM260813v1_protein.faa
GCA_002608145.1_ASM260814v1_protein.faa
GCA_002608225.1_ASM260822v1_protein.faa
GCA_002608275.1_ASM260827v1_protein.faa
GCA_002608345.1_ASM260834v1_protein.faa
GCA_002742025.1_ASM274202v1_protein.faa
GCA_002760345.1_ASM276034v1_protein.faa
GCA_002760375.1_ASM276037v1_protein.faa
GCA_002760395.1_ASM276039v1_protein.faa
GCA_002760415.1_ASM276041v1_protein.faa
GCA_002760445.1_ASM276044v1_protein.faa
GCA_002760475.1_ASM276047v1_protein.faa
GCA_002813575.1_ASM281357v1_protein.faa
GCA_002813895.1_ASM281389v1_protein.faa
GCA_002870185.1_ASM287018v1_protein.faa
GCA_002870195.1_ASM287019v1_protein.faa
GCA_002870205.1_ASM287020v1_protein.faa
GCA_002870255.1_ASM287025v1_protein.faa
GCA_002870265.1_ASM287026v1_protein.faa
GCA_002870305.1_ASM287030v1_protein.faa
GCA_002870325.1_ASM287032v1_protein.faa
GCA_002870345.1_ASM287034v1_protein.faa
GCA_002870365.1_ASM287036v1_protein.faa
GCA_002870385.1_ASM287038v1_protein.faa
GCA_002870405.1_ASM287040v1_protein.faa
GCA_002870415.1_ASM287041v1_protein.faa
GCA_002870445.1_ASM287044v1_protein.faa
GCA_002870465.1_ASM287046v1_protein.faa
GCA_002870475.1_ASM287047v1_protein.faa
GCA_002870505.1_ASM287050v1_protein.faa
GCA_002870525.1_ASM287052v1_protein.faa
GCA_002870545.1_ASM287054v1_protein.faa
GCA_002870565.1_ASM287056v1_protein.faa
GCA_002870615.1_ASM287061v1_protein.faa
GCA_002870635.1_ASM287063v1_protein.faa
GCA_002870665.1_ASM287066v1_protein.faa
GCA_002870675.1_ASM287067v1_protein.faa
GCA_002870705.1_ASM287070v1_protein.faa
GCA_002870755.1_ASM287075v1_protein.faa
GCA_002870785.1_ASM287078v1_protein.faa
GCA_002870795.1_ASM287079v1_protein.faa
GCA_002870825.1_ASM287082v1_protein.faa
GCA_002893125.1_ASM289312v1_protein.faa
GCA_002893145.1_ASM289314v1_protein.faa
GCA_002893155.1_ASM289315v1_protein.faa
GCA_002893185.1_ASM289318v1_protein.faa
GCA_002893205.1_ASM289320v1_protein.faa
GCA_002893215.1_ASM289321v1_protein.faa
GCA_002893245.1_ASM289324v1_protein.faa
GCA_002893265.1_ASM289326v1_protein.faa
GCA_002893285.1_ASM289328v1_protein.faa
GCA_002896875.1_ASM289687v1_protein.faa
GCA_002897135.1_NcycadaeWK-1_v1_protein.faa
GCA_002897275.1_ASM289727v1_protein.faa
GCA_002897315.1_ASM289731v1_protein.faa
GCA_002900215.1_ASM290021v1_protein.faa
GCA_002933835.1_ASM293383v1_protein.faa
GCA_002934005.1_ASM293400v1_protein.faa
GCA_002949735.1_ASM294973v1_protein.faa
GCA_002949795.1_ASM294979v1_protein.faa
GCA_003003725.1_ASM300372v1_protein.faa
GCA_003003795.1_ASM300379v1_protein.faa
GCA_003003885.1_ASM300388v1_protein.faa
GCA_003003995.1_ASM300399v1_protein.faa
GCA_003011125.1_ASM301112v1_protein.faa
GCA_003015225.1_ASM301522v1_protein.faa
GCA_003019735.1_ASM301973v1_protein.faa
GCA_003021405.1_ASM302140v1_protein.faa
GCA_003021425.1_ASM302142v1_protein.faa
GCA_003021435.1_ASM302143v1_protein.faa
GCA_003021465.1_ASM302146v1_protein.faa
GCA_003021485.1_ASM302148v1_protein.faa
GCA_003021505.1_ASM302150v1_protein.faa
GCA_003021525.1_ASM302152v1_protein.faa
GCA_003021535.1_ASM302153v1_protein.faa
GCA_003021545.1_ASM302154v1_protein.faa
GCA_003021585.1_ASM302158v1_protein.faa
GCA_003021605.1_ASM302160v1_protein.faa
GCA_003021825.1_ASM302182v1_protein.faa
GCA_003021855.1_ASM302185v1_protein.faa
GCA_003021885.1_ASM302188v1_protein.faa
GCA_003021905.1_ASM302190v1_protein.faa
GCA_003021925.1_ASM302192v1_protein.faa
GCA_003022095.1_ASM302209v1_protein.faa
GCA_003022125.1_ASM302212v1_protein.faa
GCA_003022145.1_ASM302214v1_protein.faa
GCA_003022175.1_ASM302217v1_protein.faa
GCA_003022205.1_ASM302220v1_protein.faa
GCA_003022225.1_ASM302222v1_protein.faa
GCA_003022245.1_ASM302224v1_protein.faa
GCA_003022265.1_ASM302226v1_protein.faa
GCA_003112475.1_ASM311247v1_protein.faa
GCA_003113895.1_ASM311389v1_protein.faa
GCA_003206555.1_ASM320655v1_protein.faa
GCA_003206625.1_ASM320662v1_protein.faa
GCA_003231495.1_AcaThom1.0_protein.faa
GCA_003241845.1_ASM324184v1_protein.faa
GCA_003242035.1_ASM324203v1_protein.faa
GCA_003242085.1_ASM324208v1_protein.faa
GCA_003242125.1_ASM324212v1_protein.faa
GCA_003248995.1_ASM324899v1_protein.faa
GCA_003249015.1_ASM324901v1_protein.faa
GCA_003249025.1_ASM324902v1_protein.faa
GCA_003249035.1_ASM324903v1_protein.faa
GCA_003249045.1_ASM324904v1_protein.faa
GCA_003249095.1_ASM324909v1_protein.faa
GCA_003249105.1_ASM324910v1_protein.faa
GCA_003249115.1_ASM324911v1_protein.faa
GCA_003261315.1_ASM326131v1_protein.faa
GCA_003326195.1_ASM332619v1_protein.faa
GCA_003346965.1_ASM334696v1_protein.faa
GCA_003367075.2_ASM336707v2_protein.faa
GCA_003386495.1_ASM338649v1_protein.faa
GCA_003388675.1_ASM338867v1_protein.faa
GCA_003388685.1_ASM338868v1_protein.faa
GCA_003389435.1_ASM338943v1_protein.faa
GCA_003511885.1_ASM351188v1_protein.faa
GCA_003511965.1_ASM351196v1_protein.faa
GCA_003514525.1_ASM351452v1_protein.faa
GCA_003520045.1_ASM352004v1_protein.faa
GCA_003525565.1_ASM352556v1_protein.faa
GCA_003555505.2_ASM355550v2_protein.faa
GCA_003609755.1_ASM360975v1_protein.faa
GCA_003730145.1_ASM373014v1_protein.faa
GCA_003838225.1_ASM383822v1_protein.faa
GCA_003846445.1_ASM384644v1_protein.faa
GCA_003945305.1_ASM394530v1_protein.faa
GCA_003967015.1_ASM396701v1_protein.faa
GCA_003990575.1_ASM399057v1_protein.faa
GCA_003990585.1_ASM399058v1_protein.faa
GCA_003990685.1_ASM399068v1_protein.faa
GCA_003990705.1_ASM399070v1_protein.faa
GCA_003991895.1_ASM399189v1_protein.faa
GCA_003991905.1_ASM399190v1_protein.faa
GCA_003991935.1_ASM399193v1_protein.faa
GCA_003994795.1_ASM399479v1_protein.faa
GCA_004209775.1_ASM420977v1_protein.faa
GCA_004212215.1_ASM421221v1_protein.faa
GCA_004292515.1_ASM429251v1_protein.faa
GCA_004292745.1_ASM429274v1_protein.faa
GCA_004292775.1_ASM429277v1_protein.faa
GCA_004292845.1_ASM429284v1_protein.faa
GCA_004292895.1_ASM429289v1_protein.faa
GCA_004292955.1_ASM429295v1_protein.faa
GCA_004293075.1_ASM429307v1_protein.faa
GCA_004293365.1_ASM429336v1_protein.faa
GCA_004293395.1_ASM429339v1_protein.faa
GCA_004293745.1_ASM429374v1_protein.faa
GCA_004294035.1_ASM429403v1_protein.faa
GCA_004294385.1_ASM429438v1_protein.faa
GCA_004296455.1_ASM429645v1_protein.faa
GCA_004299065.1_ASM429906v1_protein.faa
GCA_004305995.1_ASM430599v1_protein.faa
GCA_004323185.1_ASM432318v1_protein.faa
GCA_005518205.2_ASM551820v2_protein.faa
GCA_005577135.1_ASM557713v1_protein.faa
GCA_006968745.1_ASM696874v1_protein.faa
GCA_007828135.1_ASM782813v1_protein.faa
GCA_007830875.1_ASM783087v1_protein.faa
GCA_007904085.1_ASM790408v1_protein.faa
GCA_007990565.1_ASM799056v1_protein.faa
GCA_008121535.1_ASM812153v1_protein.faa
GCA_008257445.1_ASM825744v1_protein.faa
GCA_008386235.1_ASM838623v1_protein.faa
GCA_008579225.1_ASM857922v1_protein.faa
GCA_008579325.1_ASM857932v1_protein.faa
GCA_008579445.1_ASM857944v1_protein.faa
GCA_008579565.1_ASM857956v1_protein.faa
GCA_008579685.1_ASM857968v1_protein.faa
GCA_008807075.1_ASM880707v1_protein.faa
GCA_008974145.1_ASM897414v1_protein.faa
GCA_009372195.1_ASM937219v1_protein.faa
GCA_009498015.1_ASM949801v1_protein.faa
GCA_009498715.1_ASM949871v1_protein.faa
GCA_009711925.1_ASM971192v1_protein.faa
GCA_009711935.1_ASM971193v1_protein.faa
GCA_009711965.1_ASM971196v1_protein.faa
GCA_009711975.1_ASM971197v1_protein.faa
GCA_009711985.1_ASM971198v1_protein.faa
GCA_009712025.1_ASM971202v1_protein.faa
GCA_009712035.1_ASM971203v1_protein.faa
GCA_009712065.1_ASM971206v1_protein.faa
GCA_009712075.1_ASM971207v1_protein.faa
GCA_009712085.1_ASM971208v1_protein.faa
GCA_009712125.1_ASM971212v1_protein.faa
GCA_009792235.1_ASM979223v1_protein.faa
GCA_009840445.1_ASM984044v1_protein.faa
GCA_009856605.1_ASM985660v1_protein.faa
GCA_009873495.1_ASM987349v1_protein.faa
GCA_009939295.1_ASM993929v1_protein.faa
GCA_009993045.1_ASM999304v1_protein.faa
GCA_009993545.1_ASM999354v1_protein.faa
GCA_009993925.1_ASM999392v1_protein.faa
GCA_009994695.1_ASM999469v1_protein.faa
GCA_009995505.1_ASM999550v1_protein.faa
GCA_009995625.1_ASM999562v1_protein.faa
GCA_009995635.1_ASM999563v1_protein.faa
GCA_009995645.1_ASM999564v1_protein.faa
GCA_009995685.1_ASM999568v1_protein.faa
GCA_009995705.1_ASM999570v1_protein.faa
GCA_009995765.1_ASM999576v1_protein.faa
GCA_009995775.1_ASM999577v1_protein.faa
GCA_009995785.1_ASM999578v1_protein.faa
GCA_009995825.1_ASM999582v1_protein.faa
GCA_009995845.1_ASM999584v1_protein.faa
GCA_009995885.1_ASM999588v1_protein.faa
GCA_009995895.1_ASM999589v1_protein.faa
GCA_009995925.1_ASM999592v1_protein.faa
GCA_009995945.1_ASM999594v1_protein.faa
GCA_009995965.1_ASM999596v1_protein.faa
GCA_009995985.1_ASM999598v1_protein.faa
GCA_009995995.1_ASM999599v1_protein.faa
GCA_009996025.1_ASM999602v1_protein.faa
GCA_009996045.1_ASM999604v1_protein.faa
GCA_009996055.1_ASM999605v1_protein.faa
GCA_009996085.1_ASM999608v1_protein.faa
GCA_009996095.1_ASM999609v1_protein.faa
GCA_009996105.1_ASM999610v1_protein.faa
GCA_009996145.1_ASM999614v1_protein.faa
GCA_009996165.1_ASM999616v1_protein.faa
GCA_009996185.1_ASM999618v1_protein.faa
GCA_009996195.1_ASM999619v1_protein.faa
GCA_009996205.1_ASM999620v1_protein.faa
GCA_009996235.1_ASM999623v1_protein.faa
GCA_009996255.1_ASM999625v1_protein.faa
GCA_009996285.1_ASM999628v1_protein.faa
GCA_009996305.1_ASM999630v1_protein.faa
GCA_009996315.1_ASM999631v1_protein.faa
GCA_009996325.1_ASM999632v1_protein.faa
GCA_009996365.1_ASM999636v1_protein.faa
GCA_009996385.1_ASM999638v1_protein.faa
GCA_009996405.1_ASM999640v1_protein.faa
GCA_009996415.1_ASM999641v1_protein.faa
GCA_009996445.1_ASM999644v1_protein.faa
GCA_009996455.1_ASM999645v1_protein.faa
GCA_009996485.1_ASM999648v1_protein.faa
GCA_009996525.1_ASM999652v1_protein.faa
GCA_009996535.1_ASM999653v1_protein.faa
GCA_010091925.1_ASM1009192v1_protein.faa
GCA_010091945.1_ASM1009194v1_protein.faa
GCA_010196425.1_ASM1019642v1_protein.faa
GCA_010222815.1_ASM1022281v1_protein.faa
GCA_010671905.1_ASM1067190v1_protein.faa
GCA_010671945.1_ASM1067194v1_protein.faa
GCA_010672005.1_ASM1067200v1_protein.faa
GCA_010672065.1_ASM1067206v1_protein.faa
GCA_010672085.1_ASM1067208v1_protein.faa
GCA_010672095.1_ASM1067209v1_protein.faa
GCA_010672105.1_ASM1067210v1_protein.faa
GCA_010672145.1_ASM1067214v1_protein.faa
GCA_010672165.1_ASM1067216v1_protein.faa
GCA_010672205.1_ASM1067220v1_protein.faa
GCA_010672265.1_ASM1067226v1_protein.faa
GCA_010672295.1_ASM1067229v1_protein.faa
GCA_010672305.1_ASM1067230v1_protein.faa
GCA_010672345.1_ASM1067234v1_protein.faa
GCA_010672385.1_ASM1067238v1_protein.faa
GCA_010672425.1_ASM1067242v1_protein.faa
GCA_010672455.1_ASM1067245v1_protein.faa
GCA_010672525.1_ASM1067252v1_protein.faa
GCA_010672535.1_ASM1067253v1_protein.faa
GCA_010672585.1_ASM1067258v1_protein.faa
GCA_010672625.1_ASM1067262v1_protein.faa
GCA_010672635.1_ASM1067263v1_protein.faa
GCA_010672685.1_ASM1067268v1_protein.faa
GCA_010672695.1_ASM1067269v1_protein.faa
GCA_010672725.1_ASM1067272v1_protein.faa
GCA_010672745.1_ASM1067274v1_protein.faa
GCA_010672755.1_ASM1067275v1_protein.faa
GCA_010672785.1_ASM1067278v1_protein.faa
GCA_010672795.1_ASM1067279v1_protein.faa
GCA_010672835.1_ASM1067283v1_protein.faa
GCA_010672865.1_ASM1067286v1_protein.faa
GCA_010672925.1_ASM1067292v1_protein.faa
GCA_010672945.1_ASM1067294v1_protein.faa
GCA_010672965.1_ASM1067296v1_protein.faa
GCA_010692305.1_ASM1069230v1_protein.faa
GCA_010692325.1_ASM1069232v1_protein.faa
GCA_010692395.1_ASM1069239v1_protein.faa
GCA_010692425.1_ASM1069242v1_protein.faa
GCA_010692435.1_ASM1069243v1_protein.faa
GCA_010692445.1_ASM1069244v1_protein.faa
GCA_010692525.1_ASM1069252v1_protein.faa
GCA_010692555.1_ASM1069255v1_protein.faa
GCA_010692625.1_ASM1069262v1_protein.faa
GCA_010692635.1_ASM1069263v1_protein.faa
GCA_010692645.1_ASM1069264v1_protein.faa
GCA_010692685.1_ASM1069268v1_protein.faa
GCA_011009535.1_ASM1100953v1_protein.faa
GCA_011009555.1_ASM1100955v1_protein.faa
GCA_011392055.1_ASM1139205v1_protein.faa
GCA_011769525.1_ASM1176952v1_protein.faa
GCA_012030825.1_ASM1203082v1_protein.faa
GCA_012031265.1_ASM1203126v1_protein.faa
GCA_012031715.1_ASM1203171v1_protein.faa
GCA_012032385.1_ASM1203238v1_protein.faa
GCA_012033295.1_ASM1203329v1_protein.faa
GCA_012295525.1_ASM1229552v1_protein.faa
GCA_012516395.1_ASM1251639v1_protein.faa
GCA_012911975.1_ASM1291197v1_protein.faa
GCA_012912105.1_ASM1291210v1_protein.faa
GCA_012912125.1_ASM1291212v1_protein.faa
GCA_013177315.1_ASM1317731v1_protein.faa
GCA_013179805.1_ASM1317980v1_protein.faa
GCA_013343235.1_ASM1334323v1_protein.faa
GCA_013393905.1_ASM1339390v1_protein.faa
GCA_013393925.1_ASM1339392v1_protein.faa
GCA_013393945.1_ASM1339394v1_protein.faa
GCA_014023275.1_ASM1402327v1_protein.faa
GCA_014191755.1_ASM1419175v1_protein.faa
GCA_014217855.1_ASM1421785v1_protein.faa
GCA_014217875.1_ASM1421787v1_protein.faa
GCA_014222125.1_UMSL_AvarV5_1.0_protein.faa
GCA_014222135.1_ASM1422213v1_protein.faa
GCA_014222145.1_UMSL_Avar9RC_1.0_protein.faa
GCA_014222155.1_ASM1422215v1_protein.faa
GCA_014222225.1_UMSL_AvarPNB_1.0_protein.faa
GCA_014222245.1_ASM1422224v1_protein.faa
GCA_014250495.1_ASM1425049v1_protein.faa
GCA_014279535.1_ASM1427953v1_protein.faa
GCA_014279555.1_ASM1427955v1_protein.faa
GCA_014279595.1_ASM1427959v1_protein.faa
GCA_014279615.1_ASM1427961v1_protein.faa
GCA_014279635.1_ASM1427963v1_protein.faa
GCA_014279655.1_ASM1427965v1_protein.faa
GCA_014279755.1_ASM1427975v1_protein.faa
GCA_014279775.1_ASM1427977v1_protein.faa
GCA_014279795.1_ASM1427979v1_protein.faa
GCA_014279815.1_ASM1427981v1_protein.faa
GCA_014279835.1_ASM1427983v1_protein.faa
GCA_014279855.1_ASM1427985v1_protein.faa
GCA_014279875.1_ASM1427987v1_protein.faa
GCA_014279895.1_ASM1427989v1_protein.faa
GCA_014279955.1_ASM1427995v1_protein.faa
GCA_014279975.1_ASM1427997v1_protein.faa
GCA_014279995.1_ASM1427999v1_protein.faa
GCA_014280035.1_ASM1428003v1_protein.faa
GCA_014280075.1_ASM1428007v1_protein.faa
GCA_014280095.1_ASM1428009v1_protein.faa
GCA_014280115.1_ASM1428011v1_protein.faa
GCA_014280215.1_ASM1428021v1_protein.faa
GCA_014280235.1_ASM1428023v1_protein.faa
GCA_014304795.1_ASM1430479v1_protein.faa
GCA_014304815.1_ASM1430481v1_protein.faa
GCA_014323895.1_ASM1432389v1_protein.faa
GCA_014324025.1_ASM1432402v1_protein.faa
GCA_014324065.1_ASM1432406v1_protein.faa
GCA_014489415.1_ASM1448941v1_protein.faa
GCA_014489865.2_ASM1448986v2_protein.faa
GCA_014654715.1_ASM1465471v1_protein.faa
GCA_014654725.1_ASM1465472v1_protein.faa
GCA_014654815.1_ASM1465481v1_protein.faa
GCA_014698965.1_ASM1469896v1_protein.faa
GCA_014831675.1_ASM1483167v1_protein.faa
GCA_015206985.1_ASM1520698v1_protein.faa
GCA_015207585.1_ASM1520758v1_protein.faa
GCA_015207755.1_ASM1520775v1_protein.faa
GCA_015245355.1_ASM1524535v1_protein.faa
GCA_015708255.1_ASM1570825v1_protein.faa
GCA_015708265.1_ASM1570826v1_protein.faa
GCA_015840335.1_ASM1584033v1_protein.faa
GCA_015840525.1_ASM1584052v1_protein.faa
GCA_015840715.1_ASM1584071v1_protein.faa
GCA_015840915.1_ASM1584091v1_protein.faa
GCA_015841355.1_ASM1584135v1_protein.faa
GCA_016056275.1_ASM1605627v1_protein.faa
GCA_016056295.1_ASM1605629v1_protein.faa
GCA_016056305.1_ASM1605630v1_protein.faa
GCA_016403105.1_ASM1640310v1_protein.faa
GCA_016463595.1_ASM1646359v1_protein.faa
GCA_016632315.1_ASM1663231v1_protein.faa
GCA_016743215.1_ASM1674321v1_protein.faa
GCA_016743225.1_ASM1674322v1_protein.faa
GCA_016807185.1_Cyanobacteria_CLA17_v2_protein.faa
GCA_017086385.1_ASM1708638v1_protein.faa
GCA_017114945.1_ASM1711494v1_protein.faa
GCA_017114965.1_ASM1711496v1_protein.faa
GCA_017114985.1_ASM1711498v1_protein.faa
GCA_017114995.1_ASM1711499v1_protein.faa
GCA_017115025.1_ASM1711502v1_protein.faa
GCA_017115045.1_ASM1711504v1_protein.faa
GCA_017115065.1_ASM1711506v1_protein.faa
GCA_017115085.1_ASM1711508v1_protein.faa
GCA_017115095.1_ASM1711509v1_protein.faa
GCA_017115105.1_ASM1711510v1_protein.faa
GCA_017115145.1_ASM1711514v1_protein.faa
GCA_017115165.1_ASM1711516v1_protein.faa
GCA_017164015.1_ASM1716401v1_protein.faa
GCA_017346795.1_ASM1734679v1_protein.faa
GCA_017346815.1_ASM1734681v1_protein.faa
GCA_017346835.1_ASM1734683v1_protein.faa
GCA_017346855.1_ASM1734685v1_protein.faa
GCA_017346875.1_ASM1734687v1_protein.faa
GCA_017355425.1_ASM1735542v1_protein.faa
GCA_017591665.1_ASM1759166v1_protein.faa
GCA_017644295.1_ASM1764429v1_protein.faa
GCA_017644345.1_ASM1764434v1_protein.faa
GCA_017644365.1_ASM1764436v1_protein.faa
GCA_017644445.1_ASM1764444v1_protein.faa
GCA_017644465.1_ASM1764446v1_protein.faa
GCA_017644495.1_ASM1764449v1_protein.faa
GCA_017644545.1_ASM1764454v1_protein.faa
GCA_017644585.1_ASM1764458v1_protein.faa
GCA_017644615.1_ASM1764461v1_protein.faa
GCA_017644645.1_ASM1764464v1_protein.faa
GCA_017644685.1_ASM1764468v1_protein.faa
GCA_017696085.1_ASM1769608v1_protein.faa
GCA_017696275.1_ASM1769627v1_protein.faa
GCA_017696315.1_ASM1769631v1_protein.faa
GCA_017982655.1_ASM1798265v1_protein.faa
GCA_018282115.1_ASM1828211v1_protein.faa
GCA_018295965.1_ASM1829596v1_protein.faa
GCA_018295975.1_ASM1829597v1_protein.faa
GCA_018295985.1_ASM1829598v1_protein.faa
GCA_018336915.1_ASM1833691v1_protein.faa
GCA_018399015.1_ASM1839901v1_protein.faa
GCA_018447705.1_ASM1844770v1_protein.faa
GCA_018447755.1_ASM1844775v1_protein.faa
GCA_018447775.1_ASM1844777v1_protein.faa
GCA_018457135.1_ASM1845713v1_protein.faa
GCA_018502385.1_ASM1850238v1_protein.faa
GCA_018845095.1_ASM1884509v1_protein.faa
GCA_019056575.1_ASM1905657v1_protein.faa
GCA_019598945.1_ASM1959894v1_protein.faa
GCA_019704275.1_ASM1970427v1_protein.faa
GCA_019734875.1_ASM1973487v1_protein.faa
GCA_019800585.1_ASM1980058v1_protein.faa
GCA_019800605.1_Anabaena_cylindrica_ATCC_29414_vegetative_cell_genome_assembly_protein.faa
GCA_019891175.1_ASM1989117v1_protein.faa
GCA_019924095.1_ASM1992409v1_protein.faa
GCA_019973055.1_ASM1997305v1_protein.faa
GCA_019976755.1_ASM1997675v1_protein.faa
GCA_019977735.1_ASM1997773v1_protein.faa
GCA_020386575.1_ASM2038657v1_protein.faa
GCA_020514285.1_ASM2051428v1_protein.faa
GCA_020640915.1_ASM2064091v1_protein.faa
GCA_020737765.1_ASM2073776v1_protein.faa
GCA_020737775.1_ASM2073777v1_protein.faa
GCA_020737805.1_ASM2073780v1_protein.faa
GCA_020737825.1_ASM2073782v1_protein.faa
GCA_020737835.1_ASM2073783v1_protein.faa
GCA_020737865.1_ASM2073786v1_protein.faa
GCA_020737885.1_ASM2073788v1_protein.faa
GCA_020737895.1_ASM2073789v1_protein.faa
GCA_020737905.1_ASM2073790v1_protein.faa
GCA_020737945.1_ASM2073794v1_protein.faa
GCA_020737965.1_ASM2073796v1_protein.faa
GCA_020738025.1_ASM2073802v1_protein.faa
GCA_020738035.1_ASM2073803v1_protein.faa
GCA_020738075.1_ASM2073807v1_protein.faa
GCA_020738105.1_ASM2073810v1_protein.faa
GCA_020738135.1_ASM2073813v1_protein.faa
GCA_020738205.1_ASM2073820v1_protein.faa
GCA_020738265.1_ASM2073826v1_protein.faa
GCA_020738275.1_ASM2073827v1_protein.faa
GCA_020738285.1_ASM2073828v1_protein.faa
GCA_020738295.1_ASM2073829v1_protein.faa
GCA_020738385.1_ASM2073838v1_protein.faa
GCA_020738445.1_ASM2073844v1_protein.faa
GCA_020738465.1_ASM2073846v1_protein.faa
GCA_020738475.1_ASM2073847v1_protein.faa
GCA_020738505.1_ASM2073850v1_protein.faa
GCA_020738515.1_ASM2073851v1_protein.faa
GCA_020738565.1_ASM2073856v1_protein.faa
GCA_020738595.1_ASM2073859v1_protein.faa
GCA_020738625.1_ASM2073862v1_protein.faa
GCA_020738635.1_ASM2073863v1_protein.faa
GCA_020738665.1_ASM2073866v1_protein.faa
GCA_020738685.1_ASM2073868v1_protein.faa
GCA_020738785.1_ASM2073878v1_protein.faa
GCA_020738825.1_ASM2073882v1_protein.faa
GCA_020738905.1_ASM2073890v1_protein.faa
GCA_020738945.1_ASM2073894v1_protein.faa
GCA_020829445.1_ASM2082944v1_protein.faa
GCA_020829495.1_ASM2082949v1_protein.faa
GCA_020829595.1_ASM2082959v1_protein.faa
GCA_020829625.1_ASM2082962v1_protein.faa
GCA_020829645.1_ASM2082964v1_protein.faa
GCA_020829665.1_ASM2082966v1_protein.faa
GCA_021018745.1_ASM2101874v1_protein.faa
GCA_021172085.1_ASM2117208v1_protein.faa
GCA_021300225.1_ASM2130022v1_protein.faa
GCA_021300285.1_ASM2130028v1_protein.faa
GCA_021300315.1_ASM2130031v1_protein.faa
GCA_021379005.1_ASM2137900v1_protein.faa
GCA_021497025.1_ASM2149702v1_protein.faa
GCA_021533835.1_ASM2153383v1_protein.faa
GCA_021648855.1_ASM2164885v1_protein.faa
GCA_021650815.1_ASM2165081v1_protein.faa
GCA_022063185.1_ASM2206318v1_protein.faa
GCA_022184905.1_ASM2218490v1_protein.faa
GCA_022372495.1_ASM2237249v1_protein.faa
GCA_022376295.1_ASM2237629v1_protein.faa
GCA_022402445.1_ASM2240244v1_protein.faa
GCA_022402525.1_ASM2240252v1_protein.faa
GCA_022448125.1_ASM2244812v1_protein.faa
GCA_022448615.1_ASM2244861v1_protein.faa
GCA_022450905.1_ASM2245090v1_protein.faa
GCA_022496815.1_ASM2249681v1_protein.faa
GCA_022701255.1_ASM2270125v1_protein.faa
GCA_022701275.1_ASM2270127v1_protein.faa
GCA_022848905.1_ASM2284890v1_protein.faa
GCA_022869765.1_ASM2286976v1_protein.faa
GCA_022984195.1_ASM2298419v1_protein.faa
GCA_022984265.1_ASM2298426v1_protein.faa
GCA_022984345.1_ASM2298434v1_protein.faa
GCA_023078835.1_ASM2307883v1_protein.faa
GCA_023115425.1_ASM2311542v1_protein.faa
GCA_023333585.1_ASM2333358v1_protein.faa
GCA_023333595.1_ASM2333359v1_protein.faa
GCA_023356555.1_ASM2335655v1_protein.faa
GCA_023356605.1_ASM2335660v1_protein.faa
GCA_023546805.1_ASM2354680v1_protein.faa
GCA_023650955.1_ASM2365095v1_protein.faa
GCA_023983615.1_ASM2398361v1_protein.faa
GCA_900009135.2_BBR_PRJEB10991_v2_protein.faa
GCA_900009145.1_BBR_PRJEB10993_protein.faa
GCA_900009265.2_PCC_9631_PRJEB10994_v2_protein.faa
GCA_900009275.2_Planktothrix_rubescens_PCC_7821_protein.faa
GCA_900010725.2_PCC_8927_PRJEB10992_v2_protein.faa
GCA_900088535.1_ASM90008853v1_protein.faa
GCA_900659865.1_H1P_protein.faa
GCA_903969095.1_PL10110_protein.faa

## Sheet: Supplementary Data 2
Supplementary Data 2
The list of 115 cyanobacterial proteomes used in the phylogenetic profiling analysis
GCA_000007925.1_ASM792v1_protein.faa [Prochlorococcus marinus subsp. marinus str. CCMP1375]
GCA_000009705.1_ASM970v1_protein.faa [Nostoc sp. PCC 7120 = FACHB-418]
GCA_000010065.1_ASM1006v1_protein.faa [Synechococcus elongatus PCC 6301]
GCA_000010625.1_ASM1062v1_protein.faa [Microcystis aeruginosa NIES-843]
GCA_000011345.1_ASM1134v1_protein.faa [Thermosynechococcus vestitus BP-1]
GCA_000011385.1_ASM1138v1_protein.faa [Gloeobacter violaceus PCC 7421]
GCA_000011465.1_ASM1146v1_protein.faa [Prochlorococcus marinus subsp. pastoris str. CCMP1986]
GCA_000011485.1_ASM1148v1_protein.faa [Prochlorococcus marinus str. MIT 9313]
GCA_000012465.1_ASM1246v1_protein.faa [Prochlorococcus marinus str. NATL2A]
GCA_000012505.1_ASM1250v1_protein.faa [Synechococcus sp. CC9902]
GCA_000013205.1_ASM1320v1_protein.faa [Synechococcus sp. JA-3-3Ab]
GCA_000014585.1_ASM1458v1_protein.faa [Synechococcus sp. CC9311]
GCA_000017845.1_ASM1784v1_protein.faa [Crocosphaera subtropica ATCC 51142]
GCA_000018105.1_ASM1810v1_protein.faa [Acaryochloris marina MBIC11017]
GCA_000018585.1_ASM1858v1_protein.faa [Prochlorococcus marinus str. MIT 9211]
GCA_000019485.1_ASM1948v1_protein.faa [Synechococcus sp. PCC 7002]
GCA_000021805.1_ASM2180v1_protein.faa [Rippkaea orientalis PCC 8801]
GCA_000021825.1_ASM2182v1_protein.faa [Gloeothece citriformis PCC 7424]
GCA_000063525.1_ASM6352v1_protein.faa [Synechococcus sp. RCC307]
GCA_000155555.1_ASM15555v1_protein.faa [Coleofasciculus chthonoplastes PCC 7420]
GCA_000155595.1_ASM15559v1_protein.faa [Synechococcus sp. PCC 7335]
GCA_000176895.2_ASM17689v2_protein.faa [Limnospira indica PCC 8005]
GCA_000211815.1_ASM21181v1_protein.faa [Moorena producens 3L]
GCA_000309945.1_ASM30994v1_protein.faa [Leptolyngbyaceae cyanobacterium JSC-12]
GCA_000316115.1_ASM31611v1_protein.faa [Leptolyngbya sp. PCC 7375]
GCA_000316605.1_ASM31660v1_protein.faa [Leptolyngbya sp. PCC 7376]
GCA_000316665.1_ASM31666v1_protein.faa [Rivularia sp. PCC 7116]
GCA_000316685.1_ASM31668v1_protein.faa [Synechococcus sp. PCC 6312]
GCA_000317025.1_ASM31702v1_protein.faa [Pleurocapsa sp. PCC 7327]
GCA_000317045.1_ASM31704v1_protein.faa [Geitlerinema sp. PCC 7407]
GCA_000317065.1_ASM31706v1_protein.faa [Pseudanabaena sp. PCC 7367]
GCA_000317085.1_ASM31708v1_protein.faa [Synechococcus sp. PCC 7502]
GCA_000317105.1_ASM31710v1_protein.faa [Oscillatoria acuminata PCC 6304]
GCA_000317125.1_ASM31712v1_protein.faa [Chroococcidiopsis thermalis PCC 7203]
GCA_000317145.1_ASM31714v1_protein.faa [Chamaesiphon minutus PCC 6605]
GCA_000317435.1_ASM31743v1_protein.faa [Calothrix sp. PCC 6303]
GCA_000317475.1_ASM31747v1_protein.faa [Oscillatoria nigro-viridis PCC 7112]
GCA_000317495.1_ASM31749v1_protein.faa [Crinalium epipsammum PCC 9333]
GCA_000317515.1_ASM31751v1_protein.faa [Allocoleopsis franciscana PCC 7113]
GCA_000317555.1_ASM31755v1_protein.faa [Gloeocapsa sp. PCC 7428]
GCA_000317575.1_ASM31757v1_protein.faa [Stanieria cyanosphaera PCC 7437]
GCA_000317615.1_ASM31761v1_protein.faa [Dactylococcopsis salina PCC 8305]
GCA_000317635.1_ASM31763v1_protein.faa [Halothece sp. PCC 7418]
GCA_000317655.1_ASM31765v1_protein.faa [Cyanobacterium stanieri PCC 7202]
GCA_000317675.1_ASM31767v1_protein.faa [Cyanobacterium aponinum PCC 10605]
GCA_000341585.2_ASM34158v2_protein.faa [Prochlorothrix hollandica PCC 9006 = CALU 1027]
GCA_000346485.2_ASM34648v2_protein.faa [Scytonema hofmannii PCC 7110]
GCA_000484535.1_ASM48453v1_protein.faa [Gloeobacter kilaueensis JS1]
GCA_000710505.1_Plagard2.0_protein.faa [Planktothrix agardhii NIVA-CYA 126/8]
GCA_000734895.2_ASM73489v2_protein.faa [Calothrix sp. 336/3]
GCA_000817775.3_ASM81777v3_protein.faa [Lyngbya confervoides BDU141951]
GCA_001276715.1_ASM127671v1_protein.faa [Planktothricoides sp. SR001]
GCA_001314865.1_ASM131486v1_protein.faa [Phormidesmis priestleyi Ana]
GCA_001314905.1_ASM131490v1_protein.faa [Phormidium sp. OSCR]
GCA_001432185.1_ASM143218v1_protein.faa [Cylindrospermopsis sp. CR12]
GCA_001548435.1_ASM154843v1_protein.faa [Leptolyngbya sp. NIES-3755]
GCA_001698425.1_ASM169842v1_protein.faa [Oscillatoriales cyanobacterium USR001]
GCA_001698445.1_ASM169844v1_protein.faa [Limnothrix sp. P13C2]
GCA_001870225.1_ASM187022v1_protein.faa [Gloeomargarita lithophora Alchichica-D10]
GCA_001873375.1_ASM187337v1_protein.faa [Oscillatoriales cyanobacterium CG2_30_44_21]
GCA_001904725.1_ASM190472v1_protein.faa [Phormidium ambiguum IAM M-71]
GCA_001904745.1_ASM190474v1_protein.faa [Calothrix sp. HK-06]
GCA_001904775.1_ASM190477v1_protein.faa [Phormidium tenue NIES-30]
GCA_002075285.3_ASM207528v3_protein.faa [Halomicronema hongdechloris C2206]
GCA_002142475.1_ASM214247v1_protein.faa [Leptolyngbya boryana IAM M-101]
GCA_002289455.1_ASM228945v1_protein.faa [Calothrix elsteri CCALA 953]
GCA_002368355.1_ASM236835v1_protein.faa [Chondrocystis sp. NIES-4102]
GCA_002368395.1_ASM236839v1_protein.faa [Calothrix sp. NIES-3974]
GCA_003003795.1_ASM300379v1_protein.faa [Stenomitos frigidus ULC18]
GCA_003003885.1_ASM300388v1_protein.faa [Chlorogloea sp. CCALA 695]
GCA_003011125.1_ASM301112v1_protein.faa [Synechococcus lacustris]
GCA_003021405.1_ASM302140v1_protein.faa [Cyanobacteria bacterium SW_5_48_44]
GCA_003021905.1_ASM302190v1_protein.faa [Cyanobacteria bacterium SW_9_44_58]
GCA_003022125.1_ASM302212v1_protein.faa [Cyanobacteria bacterium QS_8_64_29]
GCA_003231495.1_AcaThom1.0_protein.faa [Acaryochloris thomasi RCC1774]
GCA_003242035.1_ASM324203v1_protein.faa [Leptolyngbya foveolarum]
GCA_003242125.1_ASM324212v1_protein.faa [Phormidesmis priestleyi]
GCA_003249025.1_ASM324902v1_protein.faa [Leptolyngbya sp.]
GCA_003249095.1_ASM324909v1_protein.faa [Snowella sp.]
GCA_003511885.1_ASM351188v1_protein.faa [Cyanobacteria bacterium UBA11153]
GCA_003838225.1_ASM383822v1_protein.faa [Okeania hirsuta]
GCA_003990575.1_ASM399057v1_protein.faa [Chlorogloeopsis fritschii PCC 6912]
GCA_004212215.1_ASM421221v1_protein.faa [Halomicronema excentricum str. Lakshadweep]
GCA_005518205.2_ASM551820v2_protein.faa [Hormoscilla sp. GUM202]
GCA_009840445.1_ASM984044v1_protein.faa [Synechococcus sp. SB0662_bin_14]
GCA_009939295.1_ASM993929v1_protein.faa [Synechococcales cyanobacterium C]
GCA_010091945.1_ASM1009194v1_protein.faa [Myxacorys almedinensis A]
GCA_010671905.1_ASM1067190v1_protein.faa [Leptolyngbya sp. SIOISBB]
GCA_010672145.1_ASM1067214v1_protein.faa [Leptolyngbya sp. SIO3F4]
GCA_010672165.1_ASM1067216v1_protein.faa [Spirulina sp. SIO3F2]
GCA_010672345.1_ASM1067234v1_protein.faa [Cyanothece sp. SIO2G6]
GCA_010672425.1_ASM1067242v1_protein.faa [Symploca sp. SIO2E6]
GCA_010672535.1_ASM1067253v1_protein.faa [Symploca sp. SIO2B6]
GCA_010672635.1_ASM1067263v1_protein.faa [Desertifilum sp. SIO1I2]
GCA_010672835.1_ASM1067283v1_protein.faa [Cyanothece sp. SIO1E1]
GCA_010672865.1_ASM1067286v1_protein.faa [Kamptonema sp. SIO1D9]
GCA_010672965.1_ASM1067296v1_protein.faa [Oscillatoria sp. SIO1A7]
GCA_012031265.1_ASM1203126v1_protein.faa [Spirulinaceae cyanobacterium SM2_1_0]
GCA_012295525.1_ASM1229552v1_protein.faa [Oxynema aestuarii AP17]
GCA_012911975.1_ASM1291197v1_protein.faa [Nodosilinea sp. P-1105]
GCA_013177315.1_ASM1317731v1_protein.faa [Thermoleptolyngbya sichuanensis PKUAC-SCTA183]
GCA_014698965.1_ASM1469896v1_protein.faa [Iningainema sp. BLCCT55]
GCA_015207585.1_ASM1520758v1_protein.faa [Pleurocapsales cyanobacterium LEGE 06147]
GCA_016403105.1_ASM1640310v1_protein.faa [Leptolyngbya sp. BL0902]
GCA_017591665.1_ASM1759166v1_protein.faa [Aetokthonos hydrillicola CCALA 1050]
GCA_019891175.1_ASM1989117v1_protein.faa [Leptothermofonsia sichuanensis PKUAC-SCTE412]
GCA_020640915.1_ASM2064091v1_protein.faa [Waterburya agarophytonicola K14]
GCA_021379005.1_ASM2137900v1_protein.faa [Leptodesmis sichuanensis PKUAC-SCTA121]
GCA_021533835.1_ASM2153383v1_protein.faa [Synechococcus sp. Nb3U1]
GCA_022184905.1_ASM2218490v1_protein.faa [Limnoraphis sp. WC205]
GCA_022402445.1_ASM2240244v1_protein.faa [Cyanobacteria bacterium]
GCA_022402525.1_ASM2240252v1_protein.faa [Thermosynechococcaceae cyanobacterium MS004]
GCA_023333585.1_ASM2333358v1_protein.faa [Argonema antarcticum A004/B2]
GCA_900659865.1_H1P_protein.faa [Hyella patelloides LEGE 07179]
Synechocystis_sp_PCC_6803.faa
